# Supplementary material for: Intra-aortic thrombus formation in a patient supported by Impella combined with veno-arterial extracorporeal membrane oxygenation
Source: Eur Heart J Case Rep. 2025 Apr 16;9(4):ytaf178. doi: 10.1093/ehjcr/ytaf178 (PMC12019222; doi:10.1093/ehjcr/ytaf178)
Supplement: ytaf178_Supplementary_Data [file ytaf178_supplementary_data.zip]

Archive with 4 entries (4 files):
- Video1.mpeg
- Video2.mpeg
- Video3.mpeg
- Video4.mpeg
